# Supplementary material for: Competition between hematopoietic stem and progenitor cells controls hematopoietic stem cell compartment size
Source: Nat Commun. 2022 Aug 8;13:4611. doi: 10.1038/s41467-022-32228-w (PMC9360400; doi:10.1038/s41467-022-32228-w)
Supplement: Supplementary file 4 — Supplementary Data 1 [file 41467_2022_32228_MOESM4_ESM.xlsx]

## Sheet: cluster 0
	p_val	avg_log2FC	pct.1	pct.2	p_val_adj
Clmp	1.58423e-08	0.578744	0.625	0.278	0.000272218
Itm2b	2.87806e-08	0.534816	0.976	0.842	0.000494537
Eif3e	5.936e-08	0.554143	0.482	0.179	0.00101998
Ctsl	1.08179e-07	0.790375	0.884	0.568	0.00185884
Vdac3	2.20427e-07	0.565262	0.447	0.161	0.0037876
Tmem59	2.60937e-07	0.508287	0.839	0.525	0.00448368
Eef1a1	1.06866e-06	0.629111	0.924	0.686	0.0183628
Fam69a	1.78589e-06	0.688373	0.56	0.2	0.0306869
Ackr4	1.83781e-06	0.734869	0.597	0.255	0.0315792
Eif3f	1.96934e-06	0.508416	0.601	0.287	0.0338392
Vim	2.25582e-06	0.546598	0.682	0.363	0.0387617

## Sheet: cluster 1
	p_val	avg_log2FC	pct.1	pct.2	p_val_adj
Eef1a1	9.88856e-15	0.817843	0.99	0.882	1.69915e-10
Eif3f	2.10312e-12	0.715312	0.772	0.355	3.61379e-08
Npc2	5.47198e-11	0.504633	0.619	0.27	9.40251e-07
Tpt1	9.43987e-11	0.810685	1	0.941	1.62205e-06
Eif3e	3.58268e-10	0.539812	0.558	0.25	6.15612e-06
Tspan3	9.20028e-10	0.809979	0.396	0.096	1.58088e-05
Atp5f1	1.02516e-08	0.526874	0.619	0.279	0.000176153
Atxn10	1.8921e-08	0.544918	0.33	0.103	0.00032512
Npm1	2.02125e-08	0.702064	0.706	0.318	0.000347312
Vim	3.89971e-08	0.715526	0.447	0.169	0.000670087
Eif3h	1.39209e-07	0.528936	0.66	0.296	0.00239203
Naca	2.18636e-07	0.524348	0.878	0.618	0.00375683
Rtn3	3.06418e-07	0.517973	0.386	0.112	0.00526519
Eif3i	3.66991e-07	0.521907	0.431	0.154	0.006306
Ssbp4	5.47143e-07	0.566669	0.401	0.149	0.00940156
Gapdh	6.64217e-07	0.564138	0.848	0.575	0.0114132
Rtraf	6.82509e-07	0.501922	0.594	0.283	0.0117275
H2-Q7	7.56157e-07	0.531978	0.543	0.224	0.0129931
Rbp1	8.15303e-07	0.516505	0.579	0.25	0.0140093
Cenpb	9.49746e-07	0.632522	0.381	0.138	0.0163195
Chchd1	1.25317e-06	0.529614	0.416	0.147	0.0215332
Selenof	1.3251e-06	0.587321	0.756	0.432	0.0227692
Anxa2	1.74043e-06	0.640394	0.69	0.346	0.0299058

## Sheet: cluster 2
	p_val	avg_log2FC	pct.1	pct.2	p_val_adj
Rsu1	4.11298e-10	0.784987	0.523	0.166	7.06734e-06
Eef1a1	8.47263e-10	0.774477	0.95	0.881	1.45585e-05
Slc25a5	1.79882e-09	0.524662	0.573	0.256	3.09091e-05
Cdc42ep2	3.18276e-08	0.542779	0.473	0.179	0.000546894
Hnrnpf	5.4359e-08	0.529802	0.711	0.402	0.000934051
Marc2	8.04556e-07	0.588122	0.594	0.28	0.0138247
Gemin7	9.47203e-07	0.524056	0.431	0.155	0.0162758
Eif3m	9.75222e-07	0.581262	0.381	0.124	0.0167572
Chmp2b	1.24461e-06	0.530417	0.389	0.096	0.0213861
Asap1	1.28374e-06	0.599408	0.498	0.184	0.0220584
Fez2	2.87162e-06	0.588194	0.326	0.106	0.049343

## Sheet: cluster 3
	p_val	avg_log2FC	pct.1	pct.2	p_val_adj
Eef1a1	1.31278e-21	1.01372	1	0.964	2.25574e-17
Tpt1	2.80557e-14	0.785363	1	0.979	4.82081e-10
Actg1	1.38073e-09	0.902089	0.97	0.831	2.37251e-05
Fkbp7	1.94621e-09	0.57566	0.892	0.821	3.34416e-05
Ubb	2.23639e-09	0.577111	0.982	0.951	3.84279e-05
Itm2b	3.34418e-09	0.604935	0.994	0.949	5.74631e-05
Vdac3	3.01117e-08	0.542131	0.737	0.364	0.00051741
Dcn	5.47253e-07	0.820142	0.982	0.959	0.00940345
Ctsl	7.06342e-07	0.713225	0.868	0.687	0.0121371
Btf3	8.95564e-07	0.65915	0.934	0.831	0.0153885
Tmem59	9.42707e-07	0.554677	0.934	0.877	0.0161985
H3f3a	1.14167e-06	0.559642	0.982	0.923	0.0196172
Gnas	1.75284e-06	0.5473	0.958	0.954	0.0301191

## Sheet: cluster 4
	p_val	avg_log2FC	pct.1	pct.2	p_val_adj
Fibin	5.17566e-08	0.62307	0.489	0.171	0.000889334
Gtf2e2	4.14698e-07	0.591679	0.25	0.032	0.00712576
Eif3e	4.48016e-07	0.801382	0.648	0.285	0.00769825
Uqcrfs1	1.18649e-06	0.778686	0.466	0.152	0.0203875
Tmed9	1.26537e-06	0.63362	0.761	0.405	0.0217428
Tpt1	1.45178e-06	0.690763	0.966	0.892	0.024946
Mettl9	1.98044e-06	0.67475	0.443	0.139	0.03403

## Sheet: cluster 5
	p_val	avg_log2FC	pct.1	pct.2	p_val_adj
Adh5	3.63979e-07	0.706564	0.525	0.114	0.00625426
Gdi2	4.96724e-07	0.508954	0.8	0.356	0.00853521
Fam69a	5.83217e-07	0.569101	0.45	0.098	0.0100214
Mapk1ip1l	1.20344e-06	0.513019	0.475	0.121	0.0206786

## Sheet: cluster 6
	p_val	avg_log2FC	pct.1	pct.2	p_val_adj

## Sheet: cluster 7
	p_val	avg_log2FC	pct.1	pct.2	p_val_adj
Chic2	7.90334e-08	0.62717	0.737	0.222	0.00135803
Arf1	4.43441e-07	1.00343	0.737	0.204	0.00761964
Ppp2ca	5.28446e-07	1.21115	0.658	0.13	0.00908028
Rab9	8.02349e-07	0.835139	0.658	0.167	0.0137868
Psmb8	8.65587e-07	0.979406	0.711	0.185	0.0148734
Spcs1	1.10318e-06	0.534884	0.868	0.389	0.0189559
Lgals3bp	1.85183e-06	0.528128	0.763	0.278	0.03182
Emp1	2.00949e-06	0.729525	0.737	0.241	0.034529
Deptor	2.31071e-06	0.76936	0.421	0.037	0.039705
Capns1	2.64941e-06	0.529634	0.632	0.185	0.0455248

## Sheet: cluster 8
	p_val	avg_log2FC	pct.1	pct.2	p_val_adj

## Sheet: cluster 9
	p_val	avg_log2FC	pct.1	pct.2	p_val_adj
Csnk1g2	3.73164e-07	2.27646	0.786	0.03	0.00641207
2410015M20Rik	2.87901e-06	0.556938	1	0.333	0.0494701

[truncated: 2 more sheets: cluster 10, cluster 11]
