# Supplementary material for: Competition between hematopoietic stem and progenitor cells controls hematopoietic stem cell compartment size
Source: Nat Commun. 2022 Aug 8;13:4611. doi: 10.1038/s41467-022-32228-w (PMC9360400; doi:10.1038/s41467-022-32228-w)
Supplement: Supplementary file 5 — Supplementary Data 2 [file 41467_2022_32228_MOESM5_ESM.xlsx]

## Sheet: Sheet1
General hematopoietic:
Ptprc
Ptpn22
Itga4
Gpr183
B-lineage:	T and NK-lineage
Igkc	Ccr7
Igha	Cd3e
Ighm	Cd2
Ighd	Gmza
Jchain	Gmzb
Iglv1
Iglv2	Myeloid-lineage
Iglv3	Il1b
Iglc1	Ccr1
Iglc2	Cxcr2
Iglc3	Siglech
Igll1	Ccr9
Rag1	Lair1
Rag2	Csf3r
Il7r	trem1
Vpreb1	Cd300c
Vpreb2	Ciita
Vpreb3
Cd19	Erythroid lineage
Cd79a	Slc4a1
Cd79b	Rhd
Dntt	Alas2
