# Supplementary material for: Competition between hematopoietic stem and progenitor cells controls hematopoietic stem cell compartment size
Source: Nat Commun. 2022 Aug 8;13:4611. doi: 10.1038/s41467-022-32228-w (PMC9360400; doi:10.1038/s41467-022-32228-w)
Supplement: Supplementary file 6 — Supplementary Data 3 [file 41467_2022_32228_MOESM6_ESM.xlsx]

## Sheet: Sheet1
Antigen	Clone	Fluorochrome	Concentration (mg/mL)	Dilution	Company	Catalog
CD3e	145-2C11	Biotin	0.1	1:100	BD Biosciences	553060
CD3e	145-2C11	APC	0.2	1:100	Biolegend	100312
CD3e	145-2C11	FITC	0.5	1:100	Biolegend	100306
CD4	RM4-5	FITC	0.5	1:100	Biolegend	100510
CD11c	N418	FITC	0.5	1:100	Biolegend	117306
CD11c	N418	Biotin	0.5	1:100	Biolegend	117304
CD11b	M1/70	PE	0.2	1:100	BD Biosciences	553311
CD11b	M1/70	FITC	0.5	1:100	Biolegend	101206
CD11b	M1/70	Biotin	0.5	1:100	Biolegend	101204
CD16/32	93	Purified	0.5	1:100	Biolegend	101310
CD16/32	93	APC	0.2	1:100	Biolegend	101325
CD19	MB19-1	Biotin	0.5	1:100	eBioscience	13-0191-86
CD19	6D5	PE	0.2	1:100	Biolegend	115508
CD19	6D5	Alexa488	0.5	1:100	Biolegend	115521
CD25	PC61	BV711	0.2	1:100	Biolegend	102049
CD31	390	APC	0.2	1:100	Biolegend	102410
CD34	HM34	PE	0.2	1:100	Biolegend	128609
CD41	MWReg30	FITC	0.5	1:100	Biolegend	133904
CD45R (B220)	RA3-6B2	Biotin	0.5	1:100	Biolegend	103204
CD45R (B220)	RA3-6B2	Alexa488	0.5	1:100	Biolegend	103225
CD45R (B220)	RA3-6B2	FITC	0.5	1:100	Biolegend	103206
CD48	HM48-1	FITC	0.5	1:100	Biolegend	103404
CD45.1	A20	FITC	0.5	1:100	Biolegend	110706
CD45.2	104	FITC	0.5	1:100	Biolegend	109806
CD45.1	A20	APC-Cy7	0.2	1:100	Biolegend	110716
CD45.2	104	APC-Cy7	0.2	1:100	Biolegend	109824
CD45.1	A20	PE	0.2	1:100	BD Biosciences	553776
CD45.2	104	PE	0.2	1:100	Biolegend	109808
CD71	R17217	PE	0.2	1:100	eBioscience	12-0711-83
CD93	AA4.1	APC	0.2	1:200	Biolegend	136510
CD115	AFS98	APC	0.2	1:100	Biolegend	135510
CD117 (cKIT)	2B8	BV711	0.2	1:100	Biolegend	105835
CD127 (cKIT)	A7R34	purified	0.5	1:200	BioXCell	BE0065
CD135 (FLT3/FLK2)	A2F10	Purified	0.5	1:100	eBioscience	14-1351-82
CD135 (FLT3/FLK2)	A2F10	BV421	0.2	1:100	Biolegend	135313
CD135 (FLT3/FLK2)	A2F10	APC	0.2	1:100	Biolegend	135310
CD135 (FLT3/FLK2)	A2F10	PE	0.2	1:100	Biolegend	135306
CD140a (PDGFRa)	APA5	PE	0.2	1:100	Biolegend	135906
CD144	BV13	Alexa 647	0.5	1:100	Biolegend	138006
CD150 (SLAM)	TC15-12F12.2	PE	0.2	1:100	Biolegend	115904
CD161 (NK1.1)	PK136	Biotin	0.5	1:100	eBioscience	13-5941-85
CD161 (NK1.1)	PK136	FITC	0.5	1:100	Biolegend	108706
CD184 (CXCR4)	2B11	Biotin	0.5	1:100	BD Biosciences	551968
Ter-119	TER-119	FITC	0.5	1:100	Biolegend	116206
Ter-119	TER-119	PE	0.2	1:100	Biolegend	116208
Ter-119	TER-119	APC-Cy7	0.2	1:100	Biolegend	116223
Ly6D	49-H4	FITC	0.5	1:100	Biolegend	138606
Gr-1 (Ly6G/Ly6C)	RB6-8C5	Biotin	0.5	1:100	eBioscience	13-5931-82
Gr-1 (Ly6G/Ly6C)	RB6-8C5	FITC	0.5	1:100	Biolegend	108406
F4/80	BM8	APC-eFluor 780	0.2	1:100	eBioscience	47-4801-82
IgD	11-26c.2a	Biotin	0.5	1:100	Biolegend	405733
IgM	II/41	PECy7	0.2	1:400	eBioscience	25-5790-82
Sca-1 (Ly-6A/E)	D7	PECy7	0.2	1:400	Biolegend	108114
pSTAT3 Y705	13A3-1	BV421	Not Available	*	Biolegend	651009
pSTAT5 Y694	47/Stat5 (pY694)	BV421	Not Available	*	BD Biosciences	562984
Ki-67	SolA15	eFluor660	0.2	1:100	eBioscience	50-5698-82
LEPR	Polyclonal	Biotin	0.2	1:100	R&D	BAF497
SCF (KITL)	40215	purified	0.5	1:100	R&D	MAB455
				* Used as indicated in product Technical sheet.
