# Supplementary material for: Competition between hematopoietic stem and progenitor cells controls hematopoietic stem cell compartment size
Source: Nat Commun. 2022 Aug 8;13:4611. doi: 10.1038/s41467-022-32228-w (PMC9360400; doi:10.1038/s41467-022-32228-w)
Supplement: Supplementary file 8 — Source Data [file 41467_2022_32228_MOESM8_ESM.xlsx]

## Sheet: Figure 1c
Figure 1c
		LT-HSC Freq	LT-HSC number		ST-HSC Freq	ST-HSC number		MPP4 Freq.	MPP4 number
	CTR1	0.0202	8968.8		0.0189	8391.6		0.026	11544
	CTR2	0.0208	10491.5		0.0161	8120.84		0.0259	13064
	CTR3	0.0259	13276.3		0.0253	12968.8		0.0287	14711.6
	CTR4	0.0232	12212.5		0.0263	13844.3		0.0182	9580.48
	KO1	0.0782	27745.4		0.0523	18556		0.00458	1624.98
	KO2	0.0778	25689.6		0.0343	11325.9		0.00201	663.702
	KO3	0.0675	19035		0.0495	13959		0.00469	1322.58
	KO4	0.0856	19499.7		0.0451	10273.8		0.003	683.4
	t test	8.642e-06	0.00266008		0.0022853	0.299937		0.000106479	5.91269e-05

## Sheet: Figure 1d
Figure 1d
		LSK Freq.	MPP4 Freq.	ST-HSC Freq.	LT-HSC Freq.		LSK number	MPP number	ST-HSC number	LT-HSC number
	ctr	0.00162	0.000223	0.000726	0.00067		2450.74	337.354	1098.29	1013.58
	ctr	0.00102	0.00017	0.000682	0.00017		1909.44	318.24	1276.7	318.24
	ctr	0.0016	0.000474	0.00107	5.93e-05		3817.6	1130.96	2553.02	141.49
	ko	0.0701	0.0112	0.0512	0.00702		98476.5	15733.8	71925.8	9861.7
	ko	0.0416	0.0117	0.0268	0.00278		78457.6	22066.2	50544.8	5243.08
	ko	0.0291	0.00546	0.0203	0.00305		40088.2	7521.7	27965.3	4201.68
	t-test	0.019922	0.0102386	0.0273886	0.0450303		0.0153289	0.0262996	0.0187934	0.0278269

## Sheet: Figure 1e
Figure 1e
		LSK Freq.	LSK number
	CTR1	0.0675	29970
	CTR2	0.0663	33441.7
	CTR3	0.0831	42597.1
	CTR4	0.0703	37005.9
	KO1	0.139	49317.2
	KO2	0.117	38633.4
	KO3	0.125	35250
	KO4	0.136	30980.8
	t-test	0.000104344	0.57854

## Sheet: Figure 1f
Figure 1f
	HSCs (CD45.2+%)
	CTR	KO
	56.3	69.6
	33.9	86
	74.6	84.1
	65.2	81
	56.5	76.7
	46.7	56.1
	51.9	65.5
	70.2	80
	51.5	85
	66.5	77.9
t=test	0.00121058

## Sheet: Figure 2a
Figure 2a
		Ki67+ HSCs %
	CTR1	11.4
	CTR2	7.64
	CTR3	12.6
	CTR4	13.8
	KO1	20.3
	KO2	15
	KO3	19.5
	KO4	18.5
	t-test	0.00771628

## Sheet: Figure 2b
Figure 2b
		G1/S/G2/M number	G0 number
	CTR1	1022.44	7946.36
	CTR2	801.552	9689.97
	CTR3	1672.82	11603.5
	CTR4	1685.32	10527.2
	KO1	5632.31	22113.1
	KO2	3853.43	21836.1
	KO3	3711.83	15323.2
	KO4	3607.44	15892.2
	t-test	0.00154349	0.00442342

## Sheet: Figure 2c
Figure 2c
	day	CTR	KO
	16	1
	16	1
	17		1
	18		1
	19		1
	19		1
	21		1
	20	1
	21		1
	22	1
	27		1
	28		1
	15	1
	15	1
	19	1
	20	1

## Sheet: Figure 2d
Figure 2d	chimerism (2ry/1ry)
	HSC			CD19+			CD3e+			Gr1+
	ctr	ko		ctr	ko		ctr	ko		ctr	ko
	1.13357	1.01576		1.4023	0.219975		1.49623	1.85211		0.1424	0
	1.97248	0.869504		0.852564	0		0.160494	1.27528		0.0053985	0.578358
	1.40142	1.2406		0.880282	0		1.90323	0		1.54444	0
	0.305668	1.39252		0.755245	0.313559		0.704801	2.13171		1.63559	0.772947
	1.63246	1.27218		3.18699	4.38967		0.417431	0.258824		2.06084	0.0921409
	1.46154			0.688347	0.144928		4.35	18.3429		2.73563	9.90385
	1.09859			1.3	1.07531		0.526149	0.526627		1.5705	0.234234
				2.07492	0.228774		0.416	0.181801		1.01909	24.9583
				1.5779	0.189679		0.761421	1.37222		1.03292	6.39279
							1.20267	0.101471		1.54029	10.5
	t-test	0.619608			0.224229			0.445472			0.135454

## Sheet: Figure 2e
Figure 2e	Primary transplantation: chimerism				Secondary transplantation: chimerism
	LT-HSCs (% CD45.2+)				LT-HSCs (% CD45.2+)
	WT	KO			WT	KO
	0.198	0.279			8.16	0
	3.93	8.8			2.38	17.8
	2.55	16.5			2.92	0
	9.5	0.83				0
	1.49	0.513				1.63
		1.18
		3.33
		5.33
	T-test	0.716488				0.905435

## Sheet: Figure 2f 
Figure 2f	Primary transplantation: chimerism				Secondary transplantation: chimerism
	CD19+ B cells (Log (%CD45.2+)				CD19+ B cells (Log (%CD45.2+)
	WT	KO			WT	KO
	-1.46092	-3.05849			7.88	0.00805
	0.240549	-2.63264			2.31	0.0165
	-0.0213631	-3.007			1.41	0.00496
	-1.38616	-2.46852				0.00861
	0.292256	-3.00833				0.0133
		-2.55284				0.0127
		-2.96257
		-3.01863
	ttest	1.44675e-05				0.0226293

[truncated: 50 more sheets: Figure 2g, Figure 3b, Figure 3c, Figure 3d, Figure 3e, Figure 5c, Figure 5d, Figure 6a, Figure 6c, Figure 6d, Figure 6e, Figure 6f, Figure 6g, Figure 6h, Figure 6i, Sup Figure 1b, Sup Figure 1c, Sup Figure 2a, Sup Figure 2b, Sup Figure 2c …]
